# Supplementary material for: Multicellular simulations with shape and volume constraints using optimal transport
Source: Sci Adv. 2026 Jul 10;12(28):eadv2781. doi: 10.1126/sciadv.adv2781 (PMC13353413; doi:10.1126/sciadv.adv2781)
Supplement: Supplementary file 2 — Movies S1 to S23 [file sciadv.adv2781_movies_s1_to_s23.zip]

Archive with 23 entries (23 files):
- adv2781_movie_s1.mp4
- adv2781_movie_s2.mp4
- adv2781_movie_s3.mp4
- adv2781_movie_s4.mp4
- adv2781_movie_s5.mp4
- adv2781_movie_s6.mp4
- adv2781_movie_s7.mp4
- adv2781_movie_s8.mp4
- adv2781_movie_s9.mp4
- adv2781_movie_s10.mp4
- adv2781_movie_s11.mp4
- adv2781_movie_s12.mp4
- adv2781_movie_s13.mp4
- adv2781_movie_s14.mp4
- adv2781_movie_s15.mp4
- adv2781_movie_s16.mp4
- adv2781_movie_s17.mp4
- adv2781_movie_s18.mp4
- adv2781_movie_s19.mp4
- adv2781_movie_s20.mp4
- adv2781_movie_s21.mp4
- adv2781_movie_s22.mp4
- adv2781_movie_s23.mp4
